# Supplementary material for: YAK577 Attenuates Vascular Calcification by Targeting an MMP14–NOX2/ROS Axis in VSMCs and a Vitamin D3-Induced Mouse Model
Source: Antioxidants (Basel). 2026 May 10;15(5):605. doi: 10.3390/antiox15050605 (PMC13203591; doi:10.3390/antiox15050605)
Supplement: Supplementary file 1 [file antioxidants-15-00605-s001.zip]

Archive with 1 entries (1 files):
- antioxidants-4180704-supplementary.pdf
